# Supplementary material for: Social support reduces stress hormone levels in wild chimpanzees across stressful events and everyday affiliations
Source: Nat Commun. 2016 Nov 1;7:13361. doi: 10.1038/ncomms13361 (PMC5097121; doi:10.1038/ncomms13361)
Supplement: Supplementary Data 1 — Dataset used in the model fitting [file ncomms13361-s2.xlsx]

## Sheet: Supplementary Data 1
Subject	Sex	Event	Partner	Sex	Bond	Kin	Relativ	Duration	Event	Grooming	Experiment	Encounter	Chimpanzees
							uGC			direction		intensity	present
ID	M,F	category	ID	M,F	Y,N	Y,N	%	min	ID	direction	Y,N	category	#
Bwoba	M	grooming	Nick	M	N	N	91.73	72	1	mutual	-	-	11
Fred	M	grooming	Nick	M	N	N	52.16	30	2	give	-	-	9
Fred	M	grooming	Squibs	M	Y	N	76.25	36	3	mutual	-	-	8
Fred	M	grooming	Nick	M	N	N	81.87	38	4	give	-	-	8
Hawa	M	grooming	Tinka	M	N	N	87.68	28	5	give	-	-	3
Hawa	M	grooming	Squibs	M	Y	N	109.82	46	3	mutual	-	-	9
Kato	M	grooming	Kutu	F	Y	Y	88.28	72	6	mutual	-	-	5
Kato	M	grooming	Bwoba	M	N	N	104.13	55	7	mutual	-	-	7
Kato	M	grooming	Squibs	M	N	N	112.90	75	8	receive	-	-	13
Musa	M	grooming	Frank	M	N	N	68.05	25	9	receive	-	-	17
Musa	M	grooming	Nick	M	N	N	87.16	30	10	mutual	-	-	5
Nick	M	grooming	Fred	M	N	N	75.85	89	11	receive	-	-	9
Nick	M	grooming	Zefa	M	Y	N	95.82	50	12	mutual	-	-	16
Nick	M	grooming	Kato	M	N	N	99.20	45	13	receive	-	-	8
Nick	M	grooming	Bwoba	M	N	N	129.79	120	14	mutual	-	-	7
Squibs	M	grooming	Hawa	M	Y	N	64.77	49	15	mutual	-	-	8
Squibs	M	grooming	Nick	M	N	N	67.13	48	16	give	-	-	4
Squibs	M	grooming	Fred	M	Y	N	85.36	47	17	mutual	-	-	17
Squibs	M	grooming	Hawa	M	Y	N	101.59	46	3	mutual	-	-	9
Tinka	M	grooming	Simon	M	N	N	92.33	30	18	receive	-	-	3
Tinka	M	grooming	Hawa	M	N	N	110.61	28	5	receive	-	-	13
Zefa	M	grooming	Nick	M	Y	N	60.49	85	19	mutual	-	-	8
Zefa	M	grooming	Bwoba	M	Y	N	60.83	52	20	mutual	-	-	9
Zefa	M	grooming	Juliet	F	N	N	91.50	65	21	mutual	-	-	17
Harriette	F	grooming	Nick	M	N	N	96.64	38	22	receive	-	-	16
Kalema	F	grooming	Kumi	F	Y	Y	42.70	30	23	mutual	-	-	4
Kwera	F	grooming	Nick	M	Y	N	26.63	20	24	mutual	-	-	8
Kwera	F	grooming	Kwezi	M	Y	Y	94.51	50	25	mutual	-	-	8
Kwera	F	grooming	Kwezi	M	Y	Y	95.99	27	26	mutual	-	-	18
Nambi	F	grooming	Musa	M	Y	Y	45.89	20	27	mutual	-	-	4
Zimba	F	grooming	Nick	M	N	N	101.07	25	28	mutual	-	-	12
Fred	M	intergroup	Squibs	M	N	N	175.56	42	29	-	Y	auditory	13
Hawa	M	intergroup	(Pascal)	M	N	N	29.33	30	30	-	Y	auditory	4
Hawa	M	intergroup	Squibs	M	Y	N	62.51	19	31	-	N	visual	10
Hawa	M	intergroup	(Zalu)	M	N	N	166.36	30	32	-	N	visual	21
Kato	M	intergroup	Kutu	F	Y	Y	74.70	30	32	-	N	visual	21
Kato	M	intergroup	Kutu	F	Y	Y	141.76	16	33	-	Y	auditory	18
Musa	M	intergroup	Nambi	F	Y	Y	48.64	27	34	-	N	auditory	26
Musa	M	intergroup	(Kwera)	F	N	N	61.71	1	35	-	N	visual	5
Musa	M	intergroup	Nambi	F	Y	Y	90.79	30	36	-	N	visual	10
Musa	M	intergroup	(Bwoba)	M	N	N	115.93	45	37	-	N	auditory	16
Nick	M	intergroup	Zefa	M	Y	N	60.05	30	38	-	N	visual	18
Nick	M	intergroup	(Musa)	M	N	N	92.27	30	30	-	Y	auditory	2
Nick	M	intergroup	(Kato)	M	N	N	184.55	60	39	-	N	visual	7
Squibs	M	intergroup	(Fred)	M	N	N	81.00	42	29	-	Y	auditory	13
Squibs	M	intergroup	Fred	M	Y	N	108.25	27	34	-	N	auditory	26
Zefa	M	intergroup	Nick	M	Y	N	54.80	30	38	-	N	visual	18
Zefa	M	intergroup	(Juliet)	F	N	N	99.44	19	31	-	N	visual	12
Nambi	F	intergroup	Musa	M	Y	Y	116.22	30	40	-	N	auditory	22
Nambi	F	intergroup	(Fred)	M	N	N	154.72	30	30	-	Y	auditory	4
Zimba	F	intergroup	Kewaya	F	Y	Y	77.15	42	29	-	Y	auditory	13
Zimba	F	intergroup	Zig	M	Y	Y	154.53	40	41	-	Y	auditory	11
Fred	M	resting	Squibs	M	Y	N	54.25	30	42	-	-	-	7
Hawa	M	resting	(Zalu)	M	N	N	69.39	60	43	-	-	-	2
Hawa	M	resting	Squibs	M	Y	N	85.94	117	44	-	-	-	5
Kato	M	resting	(Zefa)	M	N	N	145.34	125	45	-	-	-	14
Musa	M	resting	Bwoba	M	Y	N	49.58	45	46	-	-	-	10
Nick	M	resting	Ruhara	F	Y	Y	91.35	50	47	-	-	-	13
Nick	M	resting	(X)	-	N	-	99.65	32	48	-	-	-	1
Squibs	M	resting	Fred	M	Y	N	87.54	45	49	-	-	-	8
Tinka	M	resting	(Musa)	M	N	N	82.91	60	50	-	-	-	4
Zefa	M	resting	Bwoba	M	Y	N	81.26	60	51	-	-	-	2
Herriette	F	resting	Gladis	F	Y	N	98.19	140	52	-	-	-	17
Janie	F	resting	Janet	F	Y	Y	63.95	35	54	-	-	-	2
Kalema	F	resting	(Kutu)	F	N	N	38.04	60	55	-	-	-	12
Kutu	F	resting	Nick	M	Y	N	96.84	30	56	-	-	-	8
Kwera	F	resting	Kwezi	M	Y	Y	95.52	45	57	-	-	-	11
Kewaya	F	resting	Zimba	F	Y	Y	110.55	45	58	-	-	-	7
Nambi	F	resting	Musa	M	Y	Y	71.69	40	59	-	-	-	8
Zimba	F	resting	Zig	M	Y	Y	118.01	45	60	-	-	-	3
Supplementary Data 1: Dataset used in the model fitting
Kin = recognizable close maternal kin (mother - offspring, maternal siblings, grandmother - grandchild)
X = no chimpanzee
dash = data not applicable for testing
codes in brackets = available non-bond partner with highest CRI (relationship quality score)
uGC = urinary glucocorticoid level
