# Supplementary material for: Social support reduces stress hormone levels in wild chimpanzees across stressful events and everyday affiliations
Source: Nat Commun. 2016 Nov 1;7:13361. doi: 10.1038/ncomms13361 (PMC5097121; doi:10.1038/ncomms13361)
Supplement: Supplementary Data 2 — Level of genetic relatedness between interaction partners [file ncomms13361-s3.xlsx]

## Sheet: Supplementary Data 2
Individual	Birth						Individual	Birth						Close
1	year	Sex	Mother	Father	mtDNA	Y	2	year	Sex	Mother	Father	mtDNA	Y	maternal relatives?
Bwoba	87 ± 1 yr	M	UK	Magosi	R	S	Kato	93	M	Kutu	UK	X	Q	No
Bwoba	87 ± 1 yr	M	UK	Magosi	R	S	Musa	91 ± 1 yr	M	Nambi	Magosi	P	S	No
Bwoba	87 ± 1 yr	M	UK	Magosi	R	S	Nick	82 ± 1 yr	M	Ruhara	Magosi	X	S	No
Bwoba	87 ± 1 yr	M	UK	Magosi	R	S	Zefa	82 ± 1 yr	M	Banura	Nkojo	UK	Q	No
Fred	94 ± 1 yr	M	Flora	UK	UK	S	Nambi	62 ± 5 yr	F	UK	UK	P	N/A	No
Fred	94 ± 1 yr	M	Flora	UK	UK	S	Nick	82 ± 1 yr	M	Ruhara	Magosi	X	S	No
Fred	94 ± 1 yr	M	Flora	UK	UK	S	Squibs	91 ± 1 yr	M	Beatrice	UK	UK	S	No
Harriette	78 ± 5 yr	F	UK	UK	Z	N/A	Gladis	76 ± 5 yr	F	UK	UK	UK	N/A	Could be maternal sibs*
Harriette	78 ± 5 yr	F	UK	UK	Z	N/A	Nick	82 ± 1 yr	M	Ruhara	Magosi	X	S	No
Hawa	93 ± 1 yr	M	Hariette	Jambo	Z	T	Pascal	98 ± 1 yr	M	Polly	Chris	UK	Q	No
Hawa	93 ± 1 yr	M	Hariette	Jambo	Z	T	Squibs	91 ± 1 yr	M	Beatrice	UK	UK	S	No
Hawa	93 ± 1 yr	M	Hariette	Jambo	Z	T	Tinka	60 ± 5 yr	M	UK	UK	R	S	No
Hawa	93 ± 1 yr	M	Hariette	Jambo	Z	T	Zalu	95	M	Zana	Chris	CC	Q	No
Janie	84 ± 1 yr	F	UK	UK	BB	N/A	Janet	99	F	Janie	Dwain	BB	N/A	Yes -Mother-offspring
Juliet	90 ± 1 yr	F	UK	UK	UK	N/A	Zefa	82 ± 1 yr	M	Banura	Nkojo	UK	Q	No
Kalema	79 ± 1 yr	F	UK	Bwoya	W	N/A	Kutu	79 ± 2 yr	F	UK	UK	X	N/A	No
Kalema	79 ± 1 yr	F	UK	Bwoya	W	N/A	Kumi	2000	F	Kalema	Duane	W	N/A	Yes -Mother-offspring
Kato	93	M	Kutu	UK	X	Q	Kutu	79 ± 2 yr	F	UK	UK	X	N/A	Yes -Mother-offspring
Kato	93	M	Kutu	UK	X	Q	Nick	82 ± 1 yr	M	Ruhara	Magosi	X	S	No
Kato	93	M	Kutu	UK	X	Q	Squibs	91 ± 1 yr	M	Beatrice	UK	UK	S	No
Kato	93	M	Kutu	UK	X	Q	Zefa	82 ± 1 yr	M	Banura	Nkojo	UK	Q	No
Kewaya	83 ± 1 yr	F	Zimba	UK	Y	N/A	Zimba	68 ± 5 yr	F	UK	UK	Y	N/A	Yes -Mother-offspring
Kutu	79 ± 2 yr	F	UK	UK	X	N/A	Nick	82 ± 1 yr	M	Ruhara	Magosi	X	S	No
Kwera	81 ± 2 yr	F	UK	UK	V	N/A	Kwezi	95	M	Kwera	Muga	V	R	Yes -Mother-offspring
Kwera	81 ± 2 yr	F	UK	UK	V	N/A	Musa	91 ± 1 yr	M	Nambi	Magosi	P	S	No
Kwera	81 ± 2 yr	F	UK	UK	V	N/A	Nick	82 ± 1 yr	M	Ruhara	Magosi	X	S	No
Musa	91 ± 1 yr	M	Nambi	Magosi	P	S	Frank	99 ± 1 yr	M	Flora	UK	UK	S	No
Musa	91 ± 1 yr	M	Nambi	Magosi	P	S	Nambi	62 ± 5 yr	F	UK	UK	P	N/A	Yes -Mother-offspring
Musa	91 ± 1 yr	M	Nambi	Magosi	P	S	Nick	82 ± 1 yr	M	Ruhara	Magosi	X	S	No
Musa	91 ± 1 yr	M	Nambi	Magosi	P	S	Tinka	60 ± 5 yr	M	UK	UK	R	S	No
Nick	82 ± 1 yr	M	Ruhara	Magosi	X	S	Ruhara	68 ± 5 yr	F	UK	UK	X	N/A	Yes -Mother-offspring
Nick	82 ± 1 yr	M	Ruhara	Magosi	X	S	Squibs	91 ± 1 yr	M	Beatrice	UK	UK	S	No
Nick	82 ± 1 yr	M	Ruhara	Magosi	X	S	Zefa	82 ± 1 yr	M	Banura	Nkojo	UK	Q	No
Nick	82 ± 1 yr	M	Ruhara	Magosi	X	S	Zimba	68 ± 5 yr	F	UK	UK	Y	N/A	No
Tinka	60 ± 5 yr	M	UK	UK	R	S	Simon	96 ± 1 yr	M	Sarine	Nkojo	UK	Q	No
Zimba	68 ± 5 yr	F	UK	UK	Y	N/A	Zig	97 ± 1 yr	M	Zimba	Magosi	Y	S	Yes -Mother-offspring
Supplementary Data 2: Level of genetic relatedness between interaction partners
mtDNA = mtDNA chromosom haplotipe
Y = Y chromosom haplotipe
Letters for mtDNA/Y chromosome haplotypes are arbitrary identification labels
N/A = not applicable (e.g. Y-haplotipe for females)
UK = unknown
*unlikely, since they are expected to have immigrated into Sonso (see methods)
